# Supplementary material for: Rapid Test for Adulteration of Fritillaria Thunbergii in Fritillaria Cirrhosa by Laser-Induced Breakdown Spectroscopy
Source: Foods. 2023 Apr 20;12(8):1710. doi: 10.3390/foods12081710 (PMC10138139; doi:10.3390/foods12081710)
Supplement: Supplementary file 1 [file foods-12-01710-s001.zip]

Archive with 1 entries (1 files):
- foods-2312354-supplementary.pdf
